# Supplementary material for: Relationship between middle school students’ academic stress and physical exercise behavior from the perspective of Self-Determination Theory: The chained mediation of motivation and intention
Source: PLoS One. 2025 Jan 3;20(1):e0316599. doi: 10.1371/journal.pone.0316599 (PMC11698333; doi:10.1371/journal.pone.0316599)
Supplement: S2 File — (XLSX) [file pone.0316599.s002.xlsx]

## Sheet: Sheet1
	Grade	Age	Gender	TS1	TS2	TS3	TS4	SOS1	SOS2	SOS3	SOS4	PS1	PS2	PS3	PS4	PS5	AM1	AM2	AM3	AM4	AM5	CM1	CM2	CM3	CM4	BI1	BI2	BI3	BH1	BH2
1	1	12	1	4	4	5	5	3	7	1	4	5	2	4	5	1	7	7	7	7	7	3	3	4	6	4	5	4	5	3
2	1	13	2	1	3	1	1	4	4	1	2	1	1	1	1	1	1	1	4	1	1	1	1	4	4	7	7	7	7	2
3	1	13	2	4	1	1	1	7	1	1	1	1	1	1	1	1	4	6	4	4	4	4	4	3	4	6	6	6	4	2
4	1	13	1	1	1	1	1	7	1	1	1	4	1	4	1	1	6	7	7	6	7	3	1	4	2	6	6	1	6	5
5	1	13	2	4	4	1	4	4	4	2	3	4	1	1	1	5	3	3	3	3	3	3	3	4	4	4	5	4	3	2
6	1	13	2	2	2	1	1	7	1	1	2	3	1	1	1	1	5	6	5	5	5	2	3	4	4	5	5	7	7	4
7	1	13	2	4	4	1	4	2	4	1	3	6	4	5	7	5	4	4	4	4	4	3	2	4	4	4	4	4	4	4
8	1	13	1	4	2	2	4	6	5	4	3	5	2	4	2	2	5	5	6	5	5	3	4	4	5	6	6	6	2	2
9	1	12	1	1	2	1	4	5	3	1	2	3	1	1	2	2	6	6	6	5	6	1	1	1	1	6	7	7	6	4
10	1	13	1	1	4	1	2	4	2	4	2	4	4	2	1	1	6	6	4	4	6	1	3	1	1	7	6	6	4	4
11	1	13	2	1	2	1	1	7	1	1	2	3	2	3	4	3	6	5	6	6	7	1	1	1	1	7	7	7	6	6
12	1	13	2	3	4	1	3	7	5	2	4	3	3	5	4	4	4	4	4	4	4	4	1	3	3	4	4	4	6	4
13	1	13	2	1	1	1	2	7	1	1	1	7	7	2	6	2	4	4	4	4	5	4	1	4	2	6	5	5	5	2
14	1	13	2	4	5	4	5	3	4	5	5	5	3	4	4	2	3	5	4	4	5	4	4	3	3	5	5	6	6	2
15	1	13	2	4	4	5	4	5	3	4	3	4	2	2	4	2	4	4	4	4	4	3	2	3	3	4	4	4	3	4
16	1	13	2	4	4	2	2	7	1	4	2	2	2	1	2	2	4	6	4	4	5	2	5	5	4	7	7	7	5	5
17	1	13	2	4	3	1	1	5	3	1	2	7	3	4	6	4	3	4	4	4	4	4	4	4	4	5	5	5	5	3
18	1	13	2	3	4	4	4	4	5	2	4	7	7	6	7	5	4	5	4	4	4	5	5	4	5	4	4	4	4	6
19	1	13	1	3	3	2	3	4	4	2	2	2	3	2	3	2	4	5	6	4	5	2	3	4	2	4	4	6	7	3
20	1	12	1	4	2	4	1	4	4	1	6	1	4	1	1	7	4	4	5	4	4	1	4	4	4	4	4	4	7	2
21	1	12	1	1	1	1	1	4	1	1	1	2	4	5	5	5	6	6	6	6	6	2	1	1	1	7	7	7	7	7
22	1	13	1	1	1	1	1	4	1	1	1	4	1	3	1	1	5	5	5	4	5	1	1	1	1	4	4	4	7	2
23	1	13	2	1	1	1	2	2	5	2	3	4	4	3	1	2	4	4	4	4	4	4	3	3	4	4	4	4	6	2
24	1	12	2	1	2	1	2	6	3	4	3	4	1	1	1	3	5	5	5	5	5	4	1	4	2	4	4	4	4	3
25	1	13	2	1	1	2	2	7	1	1	1	3	1	1	1	1	6	6	5	5	6	2	2	2	2	5	5	5	5	2
26	1	12	1	1	3	3	1	4	3	4	2	5	4	3	4	4	7	7	7	4	6	4	3	4	2	5	6	6	4	3
27	1	13	1	5	6	2	1	6	1	5	4	7	5	6	4	1	4	3	5	5	5	1	1	1	2	5	6	7	7	3
28	1	13	2	5	1	4	4	7	2	3	3	7	4	4	4	4	4	5	5	4	5	1	2	5	3	6	7	7	7	3
29	1	13	2	1	1	1	1	4	2	1	3	6	7	4	6	6	4	4	4	4	4	4	4	4	4	4	5	7	6	3
30	1	13	2	2	2	1	2	6	6	6	4	2	1	1	2	2	5	6	6	6	6	2	1	1	2	5	6	6	3	1
31	1	13	1	4	4	1	5	7	2	7	5	6	1	2	1	1	7	7	7	7	7	1	1	3	1	4	4	4	4	7
32	1	13	2	2	2	1	1	5	3	2	4	4	1	2	2	2	5	5	5	5	5	3	1	1	1	4	5	5	6	4
33	1	12	2	5	5	4	4	7	7	2	1	6	4	3	3	2	6	6	5	4	7	3	4	4	6	7	7	7	5	4
34	1	13	2	2	4	1	5	4	6	4	2	7	1	7	7	2	1	1	1	1	1	7	2	7	7	4	4	5	5	1
35	1	13	2	3	2	1	1	6	2	1	2	4	1	2	3	1	4	5	5	5	5	1	2	1	2	5	6	6	4	3
36	1	12	2	1	4	2	1	4	1	1	1	3	1	2	5	2	4	4	4	4	4	2	3	3	3	5	4	5	2	4
37	1	13	1	1	1	1	6	7	1	1	1	5	1	1	1	1	6	6	6	6	6	1	2	4	1	7	7	7	7	4
38	1	13	2	3	2	1	3	4	4	1	1	4	5	5	4	6	6	7	5	2	7	1	1	1	1	5	5	6	2	3
39	1	13	2	3	4	3	4	6	2	2	2	4	2	2	2	2	4	4	4	4	5	3	4	2	3	4	4	4	4	3
40	1	13	1	2	2	2	1	3	3	3	4	3	1	2	2	1	2	5	4	4	5	2	6	4	3	6	6	6	5	5
41	1	13	1	2	1	2	2	3	2	2	5	7	4	5	5	2	6	7	6	6	6	2	2	4	2	6	7	7	7	7
42	1	13	1	1	6	1	2	6	2	7	3	7	2	7	7	3	6	6	7	7	7	2	1	3	2	5	5	6	4	3
43	1	12	2	4	4	4	5	6	5	3	4	3	3	2	3	4	2	3	3	3	3	4	4	6	4	4	4	4	4	2
44	1	13	1	1	1	1	1	7	4	1	1	1	1	1	1	1	6	6	6	6	6	1	1	1	3	7	7	7	7	3
45	1	13	2	4	5	4	5	2	3	6	4	7	4	5	4	4	3	4	4	4	4	3	4	6	3	7	5	7	6	7
46	1	13	2	3	4	2	2	5	5	2	2	3	2	2	2	3	6	5	6	6	6	2	5	2	1	6	6	6	6	4
47	1	13	2	3	4	4	5	4	6	4	4	7	2	6	6	5	4	4	4	4	4	2	2	2	4	4	6	4	5	5
48	1	13	2	3	2	1	1	7	1	2	2	3	1	1	1	1	6	6	4	5	5	2	2	2	2	4	5	6	4	3
49	1	13	1	2	5	1	2	5	4	4	4	4	2	2	2	2	4	4	4	4	4	4	4	5	4	5	5	5	7	2
50	1	13	1	3	4	4	4	3	3	4	5	6	4	5	4	3	4	4	4	4	4	2	2	4	3	4	4	4	5	4
51	1	13	1	4	3	4	3	4	6	4	6	7	6	6	6	6	4	4	4	4	4	4	6	5	5	4	4	5	5	5
52	1	13	2	3	3	3	3	2	5	2	4	5	5	4	2	4	4	4	4	3	3	2	2	2	2	5	6	3	4	2
53	1	13	2	4	2	1	4	7	4	1	1	2	1	1	2	1	4	4	4	4	4	4	3	7	4	6	6	6	6	3
54	1	13	2	3	3	4	4	4	7	6	2	6	3	5	7	4	4	4	4	4	4	2	3	4	4	7	7	4	7	7
55	1	12	2	2	3	1	2	7	2	3	2	4	1	4	2	2	4	5	4	4	5	4	3	3	2	4	5	5	4	3
56	1	12	2	1	1	1	2	6	2	1	1	1	1	1	2	1	6	7	7	7	7	1	6	2	2	7	7	7	7	3
57	1	13	2	2	2	2	2	5	3	2	2	4	2	2	2	2	5	5	5	5	5	4	3	3	3	6	6	6	7	3
58	1	13	2	1	4	1	1	6	1	2	2	6	4	1	4	1	6	6	7	7	7	1	1	1	1	6	6	7	7	4
59	1	12	1	2	2	1	4	6	3	2	2	7	7	5	5	3	7	7	7	7	7	3	1	1	5	7	7	7	1	1
60	1	13	2	4	1	1	2	5	2	4	4	5	3	5	2	2	7	7	7	7	7	1	2	4	2	7	7	7	7	3
61	1	13	2	1	3	1	1	4	2	4	1	1	1	1	1	3	6	6	6	6	6	2	2	2	2	5	5	5	6	3
62	1	13	1	2	2	3	4	5	4	1	1	3	1	1	1	1	6	6	6	5	5	2	2	2	1	7	7	6	7	5
63	1	13	2	3	4	2	2	5	2	1	1	2	3	3	2	2	6	6	6	6	6	1	1	4	1	5	5	5	7	3
64	1	12	2	2	2	1	2	6	2	1	4	4	1	3	1	2	5	6	6	4	6	1	1	1	1	4	5	6	5	4
65	1	13	2	1	3	1	1	6	1	2	3	4	2	2	4	4	5	6	6	5	6	2	4	4	1	6	6	6	7	4
66	1	13	1	3	3	2	3	4	2	2	2	4	4	4	4	4	6	7	7	7	7	2	4	3	2	6	6	6	7	4
67	1	13	2	2	2	2	2	4	4	3	4	4	2	2	2	4	4	4	4	4	4	2	2	2	4	6	6	6	3	2
68	1	13	2	2	2	1	2	5	2	2	2	3	2	2	2	2	4	4	4	4	4	3	3	4	3	5	5	5	4	3
69	1	13	1	4	1	1	1	4	1	1	1	1	1	1	1	1	4	4	4	4	4	4	4	1	1	5	5	5	4	2
70	1	13	2	2	4	4	4	5	6	4	4	5	2	4	4	5	5	5	5	5	5	2	2	2	2	6	6	6	7	3
71	1	12	2	7	1	7	7	7	1	1	1	1	4	3	5	2	7	6	7	6	6	6	4	4	1	6	6	6	5	4
72	1	13	2	1	1	1	1	7	2	1	1	5	1	5	2	4	4	4	4	4	4	3	1	3	3	5	6	6	7	3
73	1	13	2	2	1	1	2	6	5	1	4	5	4	4	2	1	5	6	5	5	6	1	4	2	6	6	6	6	4	4
74	3	14	1	1	1	2	5	6	5	2	1	7	4	1	7	4	6	6	5	7	7	4	1	7	4	4	5	7	2	1
75	3	15	2	2	4	3	3	5	3	4	3	4	1	1	3	2	3	4	4	4	4	4	2	4	4	4	4	4	4	1
76	3	14	2	5	3	4	4	3	5	4	5	4	4	5	4	5	4	4	4	4	4	4	4	4	4	4	4	4	2	1
77	3	15	1	2	4	3	1	4	7	1	3	5	2	1	5	1	4	5	5	7	6	4	4	3	6	6	6	6	6	4
78	3	15	1	1	4	3	5	2	7	1	4	4	4	4	6	6	3	4	3	3	3	4	3	3	5	3	3	3	4	2
79	3	14	2	3	4	1	4	5	6	1	3	7	1	1	6	1	3	3	3	3	3	4	4	4	6	7	7	7	5	3
80	3	14	2	2	2	4	4	5	5	2	5	6	4	5	6	6	3	4	3	2	3	5	4	4	5	4	5	5	1	1
81	3	14	1	2	2	2	2	6	2	6	2	5	2	2	4	2	4	4	4	4	4	1	1	1	1	4	4	4	7	6
82	3	15	1	4	3	5	4	3	3	3	3	4	3	3	4	3	5	5	5	5	6	4	3	5	5	5	5	5	4	3
83	3	15	1	2	4	2	1	2	6	6	4	7	4	6	6	7	7	7	6	6	6	3	2	2	4	6	6	6	4	3
84	3	14	2	1	2	2	4	6	2	2	1	6	2	4	4	1	4	4	4	4	4	5	1	1	4	4	4	5	3	2
85	3	14	2	4	2	4	2	4	2	5	4	6	2	4	7	4	3	4	3	3	4	2	4	4	5	6	6	6	7	3
86	3	15	2	1	2	2	3	7	2	1	3	5	2	5	5	2	6	6	5	5	5	2	2	2	3	5	5	5	4	3
87	3	15	2	4	2	1	1	6	3	1	2	5	2	2	2	2	5	6	5	4	4	3	2	2	2	4	4	4	4	4
88	3	15	1	6	4	7	4	4	3	6	3	7	5	6	6	5	7	6	6	6	6	1	1	4	4	6	6	7	7	2
89	3	14	2	3	5	1	4	4	1	2	4	7	2	3	4	7	2	2	2	2	2	7	4	4	4	3	3	3	4	3
90	3	15	1	6	6	4	4	1	7	1	4	4	1	4	1	1	4	3	3	3	2	6	1	4	5	4	4	4	3	4
91	3	14	2	2	4	2	4	4	3	1	3	4	1	3	3	3	3	2	2	2	2	6	3	2	4	3	3	3	3	3
92	3	15	1	2	4	4	4	6	1	1	1	6	1	4	2	3	7	7	6	6	7	2	3	2	1	7	5	6	7	7
93	3	15	2	6	6	4	6	2	7	7	5	6	6	2	4	6	6	6	3	2	3	3	2	4	6	4	4	4	4	4
94	3	15	2	5	2	1	1	5	2	4	4	3	2	2	2	2	5	5	5	5	6	2	5	4	6	6	5	5	5	4
95	3	14	2	2	2	2	2	5	2	2	2	4	2	4	4	4	7	7	7	7	7	2	1	2	1	6	6	7	7	4
96	3	15	2	1	6	2	4	6	4	3	2	5	3	3	4	4	5	5	5	5	5	3	4	4	4	5	5	5	7	2
97	3	15	2	4	1	1	5	5	7	1	4	7	4	5	7	6	4	4	4	4	5	6	4	4	4	4	4	4	3	2
98	3	14	1	1	1	1	3	3	1	3	1	7	3	2	5	1	6	4	4	5	5	1	2	1	4	4	4	4	4	4
99	3	15	1	2	1	1	4	5	4	4	2	7	3	2	2	3	6	6	6	6	6	1	1	4	2	6	6	6	6	4
100	3	15	1	6	3	4	5	5	2	2	1	4	1	3	3	3	7	7	7	7	7	1	1	1	2	7	7	7	7	7
101	2	15	1	4	4	4	2	2	5	4	4	4	2	3	4	3	4	4	4	4	4	2	2	3	3	4	4	4	5	4
102	3	14	1	1	1	1	1	5	3	2	2	7	1	4	3	1	4	4	4	4	4	2	4	2	3	5	5	5	6	2
103	3	15	2	3	3	2	2	5	3	2	5	4	4	4	4	4	1	1	1	1	1	7	5	3	7	3	3	3	3	2
104	3	15	1	1	1	1	1	7	7	1	1	4	1	1	1	1	4	7	7	7	7	1	4	4	7	7	7	7	4	4
105	1	12	2	1	1	5	5	2	4	7	3	4	1	1	1	2	5	6	4	5	4	2	2	3	5	4	5	6	4	6
106	3	15	1	2	2	1	3	3	5	1	3	5	2	4	3	3	2	2	4	4	4	2	2	2	4	3	6	6	1	1
107	3	14	2	3	6	6	4	4	2	4	3	3	1	1	1	4	5	6	6	5	6	2	4	4	3	4	4	4	4	4
108	3	15	1	1	1	3	2	7	2	1	2	5	1	2	2	1	5	5	5	5	5	3	2	3	3	4	4	4	4	3
109	3	15	1	1	1	1	2	7	1	1	1	6	4	2	5	3	5	5	4	4	6	3	2	4	1	6	6	6	5	3
110	3	14	2	1	1	2	3	5	3	1	1	2	1	2	1	1	4	5	4	4	5	3	4	4	6	5	5	5	5	3
111	3	15	2	1	3	1	1	7	1	1	3	4	1	5	3	4	5	5	5	5	5	4	4	6	4	4	4	4	3	4
112	3	15	1	4	2	4	5	5	2	2	2	6	2	6	2	5	6	6	6	6	6	2	4	3	3	5	5	5	7	4
113	3	14	2	6	4	3	1	2	5	1	4	6	3	3	5	6	2	2	2	2	3	4	5	5	5	3	3	4	4	3
114	3	15	2	3	4	2	3	5	4	4	3	4	1	3	3	3	4	4	4	4	5	3	4	5	3	4	4	5	4	3
115	1	13	2	4	4	4	3	5	4	2	4	4	4	5	5	5	4	4	4	4	4	4	4	4	4	4	4	4	6	3
116	3	15	2	5	4	4	4	5	2	7	4	5	2	2	5	6	3	2	3	2	3	4	2	2	4	6	5	4	4	3
117	3	14	2	4	4	1	4	2	5	4	5	4	3	4	2	5	6	5	4	6	5	4	4	2	4	4	4	4	3	3
118	3	15	2	2	2	1	2	4	4	1	4	4	1	1	1	1	4	5	4	4	5	2	4	3	4	5	5	5	5	3
119	3	15	2	2	4	1	3	5	3	2	2	2	2	2	1	1	4	4	4	4	4	2	2	2	4	5	6	6	5	2
120	3	14	2	1	4	1	6	7	1	1	1	4	1	1	4	1	4	4	4	3	3	3	5	3	5	4	4	4	4	1
121	3	15	1	7	7	7	5	2	7	7	6	7	6	4	5	3	4	5	5	5	4	3	2	1	2	6	6	6	7	2
122	3	15	2	4	2	1	4	5	6	2	2	5	2	2	2	2	1	2	2	2	2	4	4	2	4	2	2	6	2	1
123	3	14	1	3	3	2	3	5	5	3	4	4	2	3	2	4	4	4	5	4	4	2	2	2	1	2	3	4	3	3
124	3	15	1	1	1	1	1	7	1	1	3	4	1	4	2	1	4	7	4	4	4	1	1	1	1	4	6	6	7	7
125	3	14	2	4	5	2	4	3	3	2	2	2	2	1	1	1	3	4	2	3	4	6	4	2	6	2	2	3	4	5
126	3	15	1	2	3	3	3	4	4	3	2	5	3	5	4	5	4	5	5	5	5	3	4	4	2	5	5	5	4	2
127	3	15	2	2	1	1	1	6	3	2	4	6	4	3	6	1	5	7	7	7	6	2	7	6	2	7	6	6	4	3
128	3	14	2	5	3	4	2	7	5	1	3	3	4	4	5	4	3	5	2	2	2	5	7	7	7	5	5	5	5	2
129	3	15	1	5	6	5	3	5	4	4	4	6	3	6	6	5	6	6	6	6	6	3	2	3	4	7	7	7	6	4
130	3	14	1	4	4	4	1	1	7	1	4	7	4	7	4	4	1	1	1	1	1	7	7	4	7	1	1	1	1	1
131	3	15	2	3	3	1	1	6	3	2	2	6	1	2	4	4	4	5	6	4	6	1	1	7	4	6	6	6	7	2
132	3	15	2	5	4	2	4	2	6	4	4	7	5	6	6	5	4	4	4	4	4	6	4	5	4	4	4	4	5	4
133	1	13	1	1	1	1	5	5	3	7	2	4	3	6	6	4	4	5	5	5	5	4	3	1	2	6	6	6	5	4
134	3	15	2	4	4	5	6	3	3	3	4	4	4	4	5	4	3	3	3	3	3	5	4	5	6	2	2	2	3	3
135	3	15	2	1	1	1	4	5	2	2	1	4	2	2	2	3	4	5	5	5	6	2	3	4	3	4	5	5	7	5
136	3	14	2	2	2	2	2	6	2	1	1	4	2	2	2	2	4	5	4	5	6	2	2	5	4	5	5	5	7	3
137	3	14	1	4	3	5	3	4	2	3	3	5	2	1	1	2	3	5	5	4	6	2	3	3	3	6	6	4	5	2
138	3	14	2	1	4	7	1	1	7	4	7	7	7	7	7	7	1	7	1	1	1	7	1	6	7	1	1	1	3	2
139	3	15	1	4	1	1	5	5	2	2	3	7	1	4	5	4	5	7	7	7	7	5	4	4	4	5	5	5	5	5
140	3	14	1	4	2	1	4	6	1	1	1	6	1	1	1	1	6	6	6	6	6	3	3	2	2	6	6	4	6	6
141	3	14	2	4	4	3	3	4	4	1	4	6	4	4	4	3	2	4	4	6	5	4	4	4	4	4	4	4	3	1
142	3	14	1	3	3	2	3	2	6	2	3	4	5	6	4	4	4	5	4	4	4	3	4	4	4	5	5	5	2	1
143	3	15	2	2	4	4	4	4	4	3	2	5	2	4	4	2	4	4	4	4	4	3	4	4	4	4	4	4	4	2
144	3	15	1	3	6	4	4	4	3	2	3	7	4	4	4	1	4	6	6	6	6	4	6	4	3	4	4	4	3	2
145	3	14	2	2	1	1	2	6	1	1	1	1	1	1	1	1	5	6	5	5	7	3	2	2	3	5	5	5	7	3
146	3	15	2	4	4	3	3	5	4	1	2	1	1	1	1	1	5	4	4	4	4	1	1	3	3	7	2	2	5	3
147	3	15	2	4	4	6	6	6	1	1	3	3	1	4	1	1	7	7	7	7	7	1	4	1	5	1	1	1	1	1
148	3	14	1	3	3	2	6	3	4	5	4	6	4	5	5	2	4	4	5	4	4	3	4	3	4	4	4	4	4	6
149	3	14	1	4	3	2	5	3	2	2	5	6	4	6	5	4	6	6	7	7	7	1	2	1	1	4	4	6	3	3
150	3	15	2	3	4	4	4	5	3	2	4	5	1	1	1	5	5	5	5	5	5	2	2	2	4	4	4	4	3	3
151	3	14	2	4	2	2	3	6	3	1	4	5	3	4	1	2	1	1	1	1	2	5	4	2	2	3	2	5	1	1
152	3	15	2	4	3	1	3	3	4	3	3	4	3	5	6	3	4	4	4	4	4	3	3	4	4	3	4	4	2	4
153	3	14	2	4	6	5	5	7	2	1	1	4	4	2	1	1	5	5	4	3	5	4	2	4	3	4	5	4	7	2
154	3	15	2	5	6	2	4	5	2	7	5	4	4	4	4	4	4	5	5	5	5	2	5	5	6	1	3	5	3	1
155	3	15	2	3	4	4	2	1	6	1	2	5	3	6	6	5	6	6	6	6	6	2	2	2	2	2	6	6	5	5
156	3	14	2	1	4	1	3	1	3	7	6	5	4	6	3	4	6	5	4	4	5	4	4	4	4	5	4	5	6	3
157	3	15	2	2	3	2	3	4	3	2	2	5	1	2	5	2	4	5	4	4	5	2	4	4	4	5	6	6	7	6
158	3	15	2	3	2	4	2	3	5	3	4	5	4	4	4	4	6	6	6	5	6	2	2	2	3	4	4	4	7	3
159	3	14	2	5	5	2	3	3	3	5	4	4	2	4	5	5	4	4	4	4	4	1	1	1	6	4	4	4	7	7
160	3	15	1	3	5	4	3	2	7	7	6	6	6	5	5	6	4	5	4	5	5	4	5	5	5	4	4	4	3	2
161	3	14	2	4	3	2	2	6	3	1	1	4	1	2	4	1	7	7	7	7	7	4	4	4	2	7	7	7	7	5
162	3	14	2	3	3	2	2	6	5	2	2	4	2	2	2	2	4	4	4	6	6	2	2	6	4	6	7	7	6	4
163	1	12	2	2	3	2	2	6	2	1	4	6	4	3	5	4	4	4	4	4	6	1	2	2	2	5	5	5	3	3
164	3	15	2	2	1	1	2	5	4	2	2	2	1	3	1	1	6	6	7	7	7	1	1	1	1	5	4	5	6	3
165	1	13	2	1	4	1	3	7	5	1	3	5	4	3	3	6	4	4	4	4	4	5	1	7	2	5	5	5	7	4
166	3	15	2	1	2	2	4	4	4	2	4	4	2	4	3	2	4	6	5	4	4	3	1	4	2	5	6	5	5	2
167	3	15	1	5	2	2	4	7	1	1	1	2	1	1	1	1	5	3	4	4	4	2	2	2	3	3	3	4	5	2
168	1	13	1	2	3	4	1	4	6	6	4	5	4	5	5	4	7	5	5	4	5	5	6	4	2	4	6	4	7	4
169	3	15	1	2	6	2	2	2	7	7	1	1	1	1	1	1	5	6	6	6	5	2	2	2	4	6	5	6	7	3
170	3	15	2	3	2	1	3	6	4	1	3	5	1	2	5	1	4	4	4	4	4	3	3	3	3	3	3	4	1	1
171	1	13	2	1	4	1	1	6	6	1	1	7	1	1	6	1	4	4	5	4	6	4	1	4	5	6	6	6	5	3
172	3	15	2	4	4	1	1	1	4	1	2	5	4	2	1	1	4	4	4	4	4	1	3	6	7	2	5	6	5	2
173	1	13	2	1	1	1	1	7	1	1	1	4	1	4	4	5	6	6	6	6	6	1	1	6	2	6	6	6	7	4
174	3	15	1	3	7	1	3	2	5	2	5	7	6	6	5	2	7	7	7	7	7	1	1	2	1	7	7	7	4	7
175	3	15	2	6	6	3	3	6	4	1	4	6	1	1	1	6	7	7	7	7	7	4	4	7	7	7	7	7	7	6
176	3	15	2	4	4	4	4	5	3	3	6	5	3	2	2	3	3	4	4	4	4	5	4	4	4	6	4	6	5	3
177	3	14	2	1	4	3	4	1	5	2	7	7	3	4	2	7	4	4	4	4	4	4	1	1	4	4	5	4	4	3
178	3	15	1	4	4	7	4	6	2	3	4	7	6	5	5	5	5	3	3	3	3	6	1	5	7	5	5	5	5	4
179	3	15	2	4	6	7	4	6	4	1	3	4	2	2	1	1	1	1	1	1	1	4	1	1	1	1	1	1	1	1
180	3	15	2	1	3	1	1	3	4	4	4	3	1	1	1	1	4	4	4	4	4	1	1	4	1	5	5	5	4	4
181	3	14	1	3	4	5	4	7	1	1	3	7	4	1	4	7	4	4	7	7	7	1	1	1	4	1	4	4	2	7
182	3	14	2	4	4	4	4	5	4	2	4	4	2	2	2	2	1	2	2	1	1	4	2	1	4	3	3	3	2	1
183	3	15	1	3	2	2	2	6	4	2	2	6	2	4	3	2	6	6	6	6	6	4	4	4	3	6	6	6	6	3
184	3	14	1	3	2	2	1	4	5	1	1	4	2	2	1	1	2	2	2	3	3	2	3	4	4	4	3	2	4	3
185	3	15	1	1	1	1	1	4	2	6	2	6	1	6	6	3	5	5	4	5	5	4	4	1	1	4	4	4	6	7
186	3	15	1	7	5	3	3	1	7	1	5	4	1	4	7	7	1	5	2	2	1	7	4	7	7	1	1	1	3	2
187	3	15	2	6	4	6	4	4	5	6	5	6	5	6	7	4	4	4	4	4	5	4	4	6	6	6	6	6	7	7
188	1	12	2	1	4	1	3	5	2	1	1	3	1	1	1	1	6	6	6	6	5	2	3	3	2	5	5	5	7	4
189	3	15	2	5	4	3	4	4	2	1	3	4	2	2	3	3	4	5	4	4	4	3	5	3	5	4	5	5	3	2
190	1	12	2	1	1	1	2	7	5	2	4	3	1	1	1	1	4	6	4	4	5	2	3	4	4	5	5	5	3	2
191	3	14	1	4	5	7	3	3	4	4	3	5	3	4	5	4	5	5	6	6	6	3	3	3	3	5	5	5	5	5
192	3	14	2	6	5	5	3	2	4	4	2	2	2	2	2	5	3	5	3	3	3	4	6	4	5	5	5	5	6	4
193	3	15	1	1	1	1	3	7	2	1	1	4	3	4	3	1	5	5	7	7	7	1	4	4	4	6	5	5	4	3
194	3	15	1	1	2	1	2	1	7	4	5	7	6	6	6	6	5	5	5	5	5	1	1	3	2	6	5	5	7	3
195	3	15	1	4	2	4	5	2	7	4	2	7	2	2	2	2	2	6	4	4	4	2	2	2	6	2	2	2	3	4
196	3	14	2	2	2	1	1	4	7	5	4	6	2	2	6	4	4	4	4	4	4	4	2	4	4	4	4	4	5	3
197	1	13	1	2	7	5	4	1	7	7	6	1	4	4	7	4	4	7	4	4	5	4	4	4	4	7	5	5	2	2
198	3	15	2	4	4	1	4	6	1	2	2	4	1	4	5	1	2	7	4	4	5	1	1	1	1	5	5	5	4	2
199	1	13	1	4	4	2	6	6	6	5	3	5	2	2	3	4	5	6	5	5	6	3	5	6	3	5	5	5	7	3
200	3	15	1	6	6	4	4	4	5	6	4	6	5	4	4	6	3	3	3	3	3	4	4	6	4	6	6	6	5	2
201	1	13	1	1	2	2	4	7	1	1	1	5	1	4	2	1	4	5	7	5	6	3	4	5	4	5	5	6	4	3
202	1	13	2	3	5	4	4	2	5	5	3	5	4	4	3	3	3	4	4	4	4	3	3	5	4	3	5	4	4	2
203	3	15	1	4	6	5	5	4	4	5	5	3	5	6	6	6	7	7	7	7	7	3	4	6	4	4	5	5	4	3
204	3	14	2	4	4	4	4	6	1	1	3	7	1	1	1	1	1	1	1	1	1	4	4	1	5	3	3	3	4	3
205	3	15	1	5	4	4	4	4	4	1	2	5	4	4	4	4	1	1	1	1	1	4	3	1	7	4	1	1	7	5
206	3	14	1	4	4	4	4	5	4	1	1	4	2	4	4	4	1	7	4	5	4	4	4	4	3	5	5	5	6	5
207	3	15	1	5	5	4	4	4	5	5	5	7	6	4	4	5	7	5	5	6	5	1	3	4	4	5	4	4	3	4
208	3	15	2	4	4	1	3	3	4	6	6	1	1	1	1	2	4	4	4	4	2	3	4	2	5	4	4	3	1	1
209	1	12	1	3	3	4	3	6	4	5	2	5	4	5	3	5	3	3	5	3	5	2	4	4	2	4	5	4	7	4
210	3	14	1	6	2	2	1	2	4	4	5	7	2	6	4	1	6	6	4	4	4	1	2	4	3	4	4	4	3	2
211	3	15	2	7	7	7	7	7	4	2	2	3	3	3	7	7	7	1	2	2	2	7	2	7	7	1	1	1	1	1
212	1	13	2	1	1	2	3	4	2	1	2	7	2	1	2	2	3	3	3	3	3	3	4	4	4	4	4	5	3	2
213	3	15	1	3	4	4	4	5	6	2	5	5	4	3	3	4	5	5	5	5	4	1	5	3	3	5	5	5	3	2
214	1	12	1	6	2	1	2	5	4	3	4	5	2	4	5	3	4	4	4	4	4	2	3	3	4	6	6	6	7	4
215	3	14	2	5	4	4	3	4	5	2	3	5	4	3	4	5	3	3	3	5	4	5	4	4	4	4	4	4	3	4
216	3	14	1	4	4	5	4	4	4	4	4	4	1	1	1	2	1	1	3	3	3	4	4	4	6	4	4	4	7	7
217	1	13	2	4	4	2	1	6	3	1	3	4	1	2	1	2	6	7	6	5	6	1	1	3	3	4	6	6	5	5
218	1	13	2	2	4	1	1	3	6	4	2	4	1	4	4	4	5	5	4	4	4	2	1	2	3	4	6	6	7	4
219	1	13	2	5	6	2	3	5	4	2	2	5	2	4	4	4	4	5	4	4	4	4	3	4	4	4	4	5	4	3
220	1	13	2	1	1	1	1	3	4	5	1	4	1	1	4	1	6	6	6	5	6	1	1	1	1	6	2	6	7	7
221	1	13	2	3	2	1	1	7	3	1	2	5	6	3	4	4	5	5	5	5	5	2	2	4	1	5	5	5	4	6
222	1	13	1	1	1	1	1	4	4	1	2	6	2	1	1	1	7	7	7	7	7	1	4	4	3	6	5	6	1	1
223	1	12	1	4	3	1	1	7	2	1	1	1	1	4	4	4	6	6	6	6	6	2	2	2	2	6	7	7	6	7
224	1	12	2	4	6	2	4	4	4	2	6	7	2	4	4	6	4	6	6	4	5	4	1	2	2	4	6	7	4	3
225	1	12	1	1	5	1	5	2	3	5	2	5	2	5	1	1	5	5	5	5	5	2	1	1	1	6	6	7	5	3
226	1	13	2	4	4	4	4	7	1	2	1	3	4	1	5	4	6	6	6	4	4	2	4	4	4	6	6	6	4	2
227	1	13	2	3	2	2	2	6	3	2	1	2	1	1	1	1	5	4	4	4	5	2	1	4	4	4	6	6	3	2
228	1	13	2	6	4	1	1	4	4	2	2	4	3	4	4	4	6	5	4	4	5	4	2	2	1	4	5	5	3	2
229	1	13	1	3	2	2	3	4	2	2	3	5	4	5	3	3	6	6	6	6	6	2	4	4	4	5	5	5	5	2
230	1	12	2	3	4	3	3	5	2	3	4	5	1	6	5	4	4	4	5	4	5	3	4	3	4	4	4	4	4	2
231	1	13	2	2	2	2	5	5	4	2	1	6	3	6	6	2	4	4	4	4	4	6	3	3	4	4	4	4	5	4
232	1	13	1	3	2	4	2	5	4	4	4	4	2	2	2	2	4	5	5	5	5	2	2	2	2	6	6	6	6	2
233	1	12	1	1	4	1	1	5	1	1	1	4	1	1	1	1	4	4	5	5	4	2	1	5	7	4	5	4	4	3
234	1	12	2	4	2	1	1	5	2	2	1	2	1	1	1	1	5	6	6	6	5	3	2	2	1	6	6	6	7	3
235	1	13	2	4	5	1	5	3	7	6	6	6	6	6	7	3	5	7	6	6	6	4	4	2	1	1	3	3	5	4
236	1	13	2	1	2	1	1	6	2	2	2	5	2	5	2	3	5	6	5	6	5	2	2	2	2	6	6	6	6	4
237	1	12	1	4	4	3	3	6	4	7	3	6	4	4	5	4	5	5	5	5	5	5	5	4	3	4	4	5	4	3
238	2	14	1	4	4	5	4	3	5	3	3	4	2	5	5	5	5	5	5	5	5	3	4	5	4	5	5	5	7	5
239	2	14	1	4	3	1	2	7	1	4	2	2	1	1	1	4	1	1	1	1	1	4	1	4	4	3	4	4	5	5
240	2	14	2	2	7	2	6	7	4	1	4	3	4	6	4	1	1	2	1	2	2	4	3	4	7	4	4	5	5	5
241	2	14	2	5	4	5	4	3	3	3	3	4	4	4	5	3	5	5	5	4	5	4	4	4	4	5	5	5	5	3
242	2	14	1	2	3	2	5	4	2	2	2	5	3	3	1	5	5	4	6	6	4	1	1	4	3	7	7	7	5	4
243	2	14	2	5	4	4	4	7	5	4	1	4	1	2	3	2	1	3	1	1	1	4	4	4	4	6	7	7	5	3
244	2	14	1	1	2	6	2	4	1	2	6	4	1	1	1	2	6	7	6	6	5	1	1	2	4	3	6	6	7	5
245	2	13	2	5	2	3	5	7	1	1	5	5	1	3	3	6	3	6	5	3	3	5	3	6	3	7	7	7	7	3
246	2	14	1	1	1	1	4	6	2	1	2	6	1	6	7	6	6	6	6	6	7	1	1	4	4	7	7	7	7	3
247	2	14	2	2	3	2	2	6	7	2	4	4	1	1	1	1	4	4	4	4	5	2	2	4	3	4	5	5	6	4
248	2	14	2	4	2	2	4	4	5	4	4	4	3	5	5	7	7	7	7	7	7	4	4	6	3	5	5	4	5	5
249	2	14	1	3	3	6	3	6	5	3	2	4	5	4	2	2	4	4	4	4	4	3	2	1	4	7	7	7	7	4
250	2	14	2	1	1	4	1	6	2	2	2	2	2	2	2	2	4	6	6	6	6	2	5	6	6	6	6	6	5	4
251	2	14	2	4	4	4	4	3	5	3	4	7	4	6	7	5	5	5	4	4	4	2	2	1	3	5	5	5	4	3
252	2	14	1	1	1	1	2	6	1	1	1	5	1	1	5	7	4	7	4	5	5	1	1	7	7	7	1	1	5	4
253	2	13	2	5	5	5	5	5	5	5	5	5	5	5	5	4	5	5	5	5	5	5	5	5	5	5	5	5	6	4
254	2	14	1	3	2	3	1	2	3	3	3	4	4	4	5	3	6	6	6	6	6	1	1	4	3	5	5	5	6	3
255	2	14	1	4	4	4	4	1	5	4	4	6	3	4	4	4	3	3	3	4	4	4	5	5	5	4	4	4	3	2
256	2	14	2	2	4	3	2	3	6	4	4	7	4	3	3	2	4	4	3	3	2	3	2	4	3	3	4	5	4	4
257	2	13	2	6	4	5	3	4	3	1	3	7	7	4	2	4	2	4	2	2	2	4	2	3	2	4	5	4	7	4
258	2	14	2	1	1	4	2	6	4	4	6	7	3	3	2	2	2	2	2	2	2	3	3	3	2	4	4	4	7	4
259	1	12	2	4	5	4	4	4	5	5	2	5	2	2	2	5	4	4	4	4	4	3	2	4	4	4	5	5	7	4
260	2	14	1	5	5	3	3	5	5	4	4	5	3	5	4	4	4	5	4	4	4	4	4	4	4	4	4	4	7	4
261	2	14	1	3	2	3	4	5	3	5	3	3	3	3	3	3	5	5	4	4	4	4	3	4	3	5	5	3	5	4
262	2	14	2	4	4	4	4	3	4	4	5	4	7	5	4	4	1	4	1	4	4	4	4	4	7	4	4	4	7	4
263	2	14	2	4	3	4	4	7	2	1	1	3	1	1	3	1	4	4	4	4	4	4	4	4	4	4	4	4	7	7
264	2	14	2	1	4	2	5	4	3	1	6	6	1	4	5	5	4	4	4	4	4	4	1	1	4	4	5	4	6	3
265	2	14	1	1	1	1	4	6	2	1	1	2	1	1	1	1	6	4	6	6	7	1	4	2	1	7	7	7	6	6
266	2	14	2	3	4	2	2	4	4	4	2	5	2	2	2	4	3	3	4	3	4	4	4	4	4	5	5	4	4	3
267	2	14	1	2	1	4	1	3	1	1	4	7	1	6	1	4	7	6	7	7	7	1	1	3	4	4	5	3	7	3
268	2	14	2	3	3	3	5	3	3	6	3	7	5	5	7	5	1	5	3	4	4	2	2	3	4	1	3	5	3	5
269	2	14	1	4	5	3	3	1	7	7	6	7	4	6	5	5	5	5	5	3	3	4	4	4	1	4	4	4	7	2
270	2	14	2	2	2	4	4	5	5	5	4	4	4	1	1	4	6	4	5	4	5	1	1	1	1	4	4	4	6	7
271	2	14	2	2	4	1	1	4	1	6	1	4	1	4	1	1	7	7	7	7	6	1	4	4	1	7	7	6	7	4
272	2	13	2	4	4	2	3	7	5	7	4	7	2	2	1	1	5	7	5	5	5	7	5	7	3	4	4	5	6	6
273	2	14	2	4	3	2	1	6	2	2	2	3	3	2	2	4	6	6	6	6	7	2	1	1	1	7	7	7	6	4
274	2	14	1	1	1	1	3	5	3	1	2	5	1	1	4	1	5	4	4	4	4	1	7	1	1	7	7	7	7	4
275	2	13	1	2	2	1	3	5	1	2	2	2	1	1	1	1	6	5	6	6	6	2	2	2	2	6	6	6	7	7
276	2	14	1	3	4	4	4	3	3	3	5	4	4	4	5	4	6	5	7	7	7	3	4	4	4	7	7	7	7	4
277	2	14	2	4	4	1	3	6	2	7	4	6	4	6	6	6	4	6	6	6	6	1	4	1	4	5	5	5	6	3
278	2	14	1	1	1	1	3	4	1	1	1	5	3	3	5	3	4	5	4	5	4	3	3	3	3	6	6	6	7	5
279	2	14	2	4	2	3	6	4	3	2	3	6	1	2	3	1	7	7	7	7	7	3	4	1	6	7	5	1	7	7
280	2	14	2	2	4	2	2	4	3	1	2	2	2	2	3	2	4	4	4	4	4	3	4	4	4	4	4	4	6	3
281	2	13	1	4	1	1	1	4	1	1	1	5	4	3	4	4	7	7	7	7	7	1	4	2	4	7	7	7	7	6
282	2	14	2	1	1	5	1	7	1	1	1	6	5	4	4	4	4	4	4	4	4	3	1	4	4	6	6	6	7	5
283	2	14	1	1	1	2	3	4	2	5	4	7	5	2	3	5	3	5	6	5	5	3	2	2	2	6	6	6	4	1
284	2	14	2	1	2	4	4	2	6	2	6	6	6	6	6	6	4	4	4	4	4	2	2	2	4	2	2	2	3	4
285	2	14	2	4	6	6	3	2	6	6	2	2	2	2	1	3	4	3	3	3	3	7	3	1	7	2	2	2	5	4
286	2	13	1	2	1	1	1	4	3	4	2	6	2	5	2	2	4	6	6	5	5	2	4	4	4	6	6	6	6	5
287	2	13	1	4	2	5	3	3	1	2	2	4	2	2	2	2	4	3	3	3	4	2	2	2	2	5	5	5	7	3
288	2	14	2	2	4	2	1	4	4	2	3	1	3	3	2	1	4	4	5	5	5	2	2	4	2	5	5	5	5	2
289	2	14	1	6	6	4	4	7	3	4	3	4	1	2	4	2	3	3	3	3	4	4	3	4	4	3	4	4	7	4
290	2	14	1	3	2	1	3	2	3	2	2	4	1	1	3	1	4	4	4	4	4	4	4	2	3	6	6	6	7	3
		13.7586
